# Supplementary material for: Effects of a Nudging Cue Targeting Food Choice in a University Cafeteria: A Field Study
Source: Healthcare (Basel). 2023 May 3;11(9):1307. doi: 10.3390/healthcare11091307 (PMC10178432; doi:10.3390/healthcare11091307)
Supplement: Supplementary file 1 [file healthcare-11-01307-s001.zip]

Archive with 2 entries (2 files):
- Supplementary Material S1_Layout of the cafeteria.pdf
- Supplementary Material S2_ Questionnaire intervention week.pdf
